# Supplementary material for: Characterization of peanut phytochromes and their possible regulating roles in early peanut pod development
Source: PLoS One. 2018 May 25;13(5):e0198041. doi: 10.1371/journal.pone.0198041 (PMC5969742; doi:10.1371/journal.pone.0198041)
Supplement: S1 Table — (XLSX) [file pone.0198041.s002.xlsx]

## Sheet: Sheet1
Table S1 Phytochrome genes identified in other species
Arabidopsis thaliana
AtphyA	UniProtKB - P14712
AtphyB	UniProtKB - P14713
AtphyC	UniProtKB - P14714
AtphyD	UniProtKB - P42497
AtphyE	UniProtKB - P42498
Brassica rapa
BrphyA1	UniProtKB - M4ES94
BrphyA2	UniProtKB - M4DU20
BrphyB1	UniProtKB - A0A076VCI7
BrphyB2	UniProtKB - M4E095
BrphyC	UniProtKB - M4FEG4
BrphyE	UniProtKB - M4D9X6
Glycine max
GmphyA1	Genbank: ACE79195.1
GmphyA2	Genbank: ACE79196.2
GmphyA3	Phytozome: Glyma.19G224200
GmphyB1	Genbank: ACE79198.2
GmphyB2	Genbank: ACE79199.2
GmphyE1	Genbank:AEX08378
GmphyE2	Genbank: AEX08379
Lotus japonicus
LjphyA	UniProtKB - N0DKL4
LjphyB	UniProtKB -A1IIA2
Medicago truncatula
MtphyA	UniProtKB - G7IAE4
MtphyB	UniProtKB - G7IFW3
MtphyE	UniProtKB - Q2HRN2
Nicotiana tabacum
NtphyA	UniProtKB - P33530
NtphyB	UniProtKB - P29130
Pisum sativum
PsphyA	UniProtKB - P15001
PsphyB	UniProtKB - Q9SEW2
Solanum lycopersicum
SlphyA	UniProtKB - Q41331
SlphyB1	UniProtKB - Q9ZS62
SlphyB2	UniProtKB - Q9SWS6
SlphyE	UniProtKB - Q9M6P6
SlphyF	UniProtKB - Q41335
Solanum tuberosum
StphyA1	UniProtKB - P30733
StphyA2	UniProtKB -M1BAD9
StphyA3	UniProtKB - Q3HM37
StphyA4	UniProtKB - M1BAD8
StphyB1	UniProtKB - P34094
StphyB2	UniProtKB - M1CLI4
StphyB3	UniProtKB - M1C7W5
StphyB4	UniProtKB - Q2L9Z2
StphyC	UniProtKB -M1BGQ7
StphyE1	UniProtKB - M0ZTS8
StphyE2	UniProtKB - M0ZTS7
Sorghum bicolor
SbphyA	UniProtKB - P93526
SbphyB	UniProtKB - P93527
SbphyC	UniProtKB - P93528
Oryza sativa
OsphyA	UniProtKB - Q10DU0
OsphyB	UniProtKB - Q10MG9
OsphyC	UniProtKB - Q10CQ8
Zea mays
ZmphyA1	UniProtKB - P19862
ZmphyA2	UniProtKB - Q6XFQ4
ZmphyB1	UniProtKB - Q6XFQ3
ZmphyB2	UniProtKB - Q6XFQ2
ZmphyC1	UniProtKB - Q6XFQ1
ZmphyC2	UniProtKB - Q6XFQ0
