# Supplementary material for: Characterization of peanut phytochromes and their possible regulating roles in early peanut pod development
Source: PLoS One. 2018 May 25;13(5):e0198041. doi: 10.1371/journal.pone.0198041 (PMC5969742; doi:10.1371/journal.pone.0198041)
Supplement: S2 Table — (XLSX) [file pone.0198041.s003.xlsx]

## Sheet: Sheet1
Table2 Gene-specific primers used in this study
Primer name	Sequence (5’ to 3’)
AhphyA-3-outer	ACAAGCATTGCATGTTCAGCGAATATC
AhphyA-3-inner	GATGGTTACTTGGATCTTGAGA
AhphyA-FL-F	ATGTCATCCTCAAGGCCTAG
AhphyA-FL-R	CTAATCTTTCAACTTATGAGCTGC
AhphyA-like-FL-F	ATGTCGTCGTCGAGGCGAAGCCA
AhphyA-like-FL-R	TTAAGCAATCAATTTCTGGGAA
AhphyB-5-1-outer	ACCCACCCATCTGGAGAAGGCGCATAGC
AhphyB-5-1-inner	CAGAGCCTGTTGAAGATCAGGACTCGCA
AhphyB-5-2-outer	ACGTCAACAGCGAATATGGGAGCAGTGGC
AhphyB-5-2-inner	GCACCACCCCATTTGATCTCTTTT
AhphyB-FL-F	ATGGCTTCAGCAAGCGGA
AhphyB-FL-R	CTAGTTAACGATTTTAGAGTA
AhphyE-FL-F	ATGAAGAACGCAAGGCTCTCAACT
AhphyE-FL-R	TTAACTCAACATGCTTGTCTCCGCT
AhPIF3-F	ATGCCTYTWTATGAGTTATACCG
AhPIF3-R	TCCTTTCAGATAGATTATGCACT
AhPIF3-3-outer	ATGTGGAAAGTATGAATAAAGGTGCTGTTG
AhPIF3-3-inner	GCTGTTGAAAGAAGTACGGA
AhPIF3-FL-F	ATGCCTTTTTATGAGTTATACCG
AhPIF3-FL-R	TCAATCATCATAACCAGTCACA
AhphyA-Q-F	ACACCAGTGCTCAGTGCCAG
AhphyA-Q-R	TGCTCTTTGACATCGTTGACTATTC
AhphyA-like-Q-F	AACTTCTGGACACTGGCACTCA
AhphyA-like-Q-R	GATACCCATTGCCTTGCTCTT
AhphyB-Q-F	GCCTTCTCCAGATGGGTGG
AhphyB-Q-R	CGATTTTAGAGTAAGTTCTCCGTGT
AhphyE-Q-F	GAAGTTCAGAATGAGCCATTCC
AhphyE-Q-R	CATAGTGAACATGACCATTCATC
AhphyA-Cy-F	CCCCATATGACAAGGCTGAATGATTTGAGG
AhphyA-Cy-R	GGCCCCGGGATCTTTCAACTTATGAGCTGCG
AhphyA-like-Cy-F	CTTGGATCCATGATACAAGACTAAATGATTTGAAG
AhphyA-like-Cy-R	CTTCTCGAGTTAAGCAATCAATTTCTGGGAAG
AhphyB-Cy-F	CCCCATATGCATCTGGCGGATTTTGAGTTGC
AhphyB-Cy-R	GGCCCCGGGGTTAACGATTTTAGAGTAAGTTCTCC
AhPIF3-y-F	CTTGAATTCATGCCTTTTTATGAGTTATACCG
AhPIF3-y-R	CTTGGATCCTCAATCATCATAACCAGTCACAAG
M-AhPIF3-S	GATTTAGACACCGGATTGGACTTGCCCTCAAATCAT
M-AhPIF3-A	ATGATTTGAGGGCAAGTCCAATCCGGTGTCTAAATC
AtACTIN2-F	GTGCCAATCTACGAGGGTTT
AtACT2IN-R	TGCTCATACGGTCAGCGATA
Italic indicated protective bases and underline indicated restriction enzyme cutting site
