# Supplementary material for: Characterization of peanut phytochromes and their possible regulating roles in early peanut pod development
Source: PLoS One. 2018 May 25;13(5):e0198041. doi: 10.1371/journal.pone.0198041 (PMC5969742; doi:10.1371/journal.pone.0198041)
Supplement: S3 Table — (XLSX) [file pone.0198041.s004.xlsx]

## Sheet: Sheet1
Table S3 Members of phytochrome in Arachis hypogaea
Gene Name	Full Length CDS （bp）	Amino Acid Length	Isoelectric Point (pI)	Molecular Weight (Mw)
AhphyA	3378	1125	6.01	124504
AhphyA-like	3378	1125	6.01	124637
AhphyB	3456	1151	5.76	128157
AhphyE	3342	1113	5.72	123537
