# Supplementary material for: Characterization of peanut phytochromes and their possible regulating roles in early peanut pod development
Source: PLoS One. 2018 May 25;13(5):e0198041. doi: 10.1371/journal.pone.0198041 (PMC5969742; doi:10.1371/journal.pone.0198041)
Supplement: S4 Table — (XLSX) [file pone.0198041.s005.xlsx]

## Sheet: Sheet2
Table S4 Domains and their position of phytochrome genes in wild and cultivated peanut
Gene Name	Domain
	PAS	GAF	PHY	PAS-A	PAS-B	HisKA	HATPase_c
AdphyA	69-185	218-401	413-588	620-734	750-872	None	None
AiphyA	69-185	218-401	413-588	620-734	750-872	None	1006-1120
AhphyA	69-185	218-401	413-588	620-734	750-872	None	1006-1115
AdphyA-like	70-186	219-402	414-590	621-735	751-873	None	987-1097
AiphyA-like	70-186	219-402	414-590	621-735	751-873	None	987-1097
AhphyA-like	70-186	219-402	414-590	621-735	751-873	None	1007-1117
AdphyB	2-85	119-296	308-483	514-629	645-764	789-850	None
AiphyB	90-211	244-422	434-609	640-755	771-890	915-976	None
AhphyB	94-215	249-426	438-613	644-759	775-894	919-980	1028-1130
AdphyE	50-139	138-287	300-475	505-620	636-755	780-834	890-998
AiphyE	63-177	210-380	393-568	598-713	729-848	873-927	984-1092
AhphyE	63-177	210-380	393-568	598-713	729-848	873-927	983-1091
