# Supplementary material for: Characterization of peanut phytochromes and their possible regulating roles in early peanut pod development
Source: PLoS One. 2018 May 25;13(5):e0198041. doi: 10.1371/journal.pone.0198041 (PMC5969742; doi:10.1371/journal.pone.0198041)
Supplement: S5 Table — (XLSX) [file pone.0198041.s006.xlsx]

## Sheet: Sheet1
Table S5 Gene ident of wild and cultivated peanut phytochromes orthologous pairs
Orthologous pair	gene ident	protein ident
AhphyA VS AdphyA	0.9396	0.9387
AhphyA VS AiphyA	0.9788	0.977
AhphyA-like VS AdphyA-like	0.9808	0.9787
AhphyA-like VS AiphyA-like	0.9722	0.9733
AhphyB VS AdphyB	0.7402	0.7385
AhphyB VS AiphyB	0.842	0.8427
AhphyE VS AdphyE	0.9048	0.9057
AhphyE VS AiphyE	0.9991	0.9991
